# Supplementary material for: Phenotypic and Comparative Transcriptome Analysis of Different Ploidy Plants in Dendrocalamus latiflorus Munro
Source: Front Plant Sci. 2017 Aug 8;8:1371. doi: 10.3389/fpls.2017.01371 (PMC5550759; doi:10.3389/fpls.2017.01371)
Supplement: Supplementary file 8 [file Table3.XLS]

## Sheet: Sheet1
Table S3 Differentially expressed genes involved in regulation of cell growth in different ploidies of Dendrocalamus latiflorus
Transcription related
NAC-domain transcription factor
Gene ID	Munro_10	Munro_12	Munro_3	Munro_6	Annotation
BMK52346	3	38	44	8	NAC domain-containing protein 68 OS=Oryza sativa subsp. japonica GN=NAC68 PE=2 SV=1
BMK27467	20	52	157	37	NAC domain-containing protein 68 OS=Oryza sativa subsp. japonica GN=NAC68 PE=2 SV=1
BMK46412	14	9	35	2	NAC domain-containing protein 67 OS=Oryza sativa subsp. japonica GN=NAC67 PE=2 SV=1
BMK45019	11	62	16	41	NAC domain transcription factor, putative, expressed OS=Oryza sativa subsp. japonica GN=LOC_Os12g03040 PE=4 SV=1
BMK15546	3	34	20	13	NAC domain-containing protein 21/22 OS=Arabidopsis thaliana GN=NAC021 PE=1 SV=2
BMK38259	4	18	19	2	Os02g0810900 [Oryza sativa Japonica Group] dbj|BAD21589.1| putative NAC domain protein NAC1
BMK17701	9	3	15	2	Putative NAC domain-containing protein 94 OS=Arabidopsis thaliana GN=ANAC094 PE=2 SV=1
Auxin response factor
BMK8755	17	4	31	11	Auxin response factor 2 OS=Oryza sativa subsp. japonica GN=ARF2 PE=2 SV=1
BMK67788	2	0	11	9	ARF1 [Phyllostachys praecox]
BMK65495	6	20	8	4	Auxin response factor 16 OS=Oryza sativa subsp. japonica GN=ARF16 PE=2 SV=1
BMK19548	14	8	4	24	auxin response factor 25 [Zea mays]
BMK8755	17	4	31	11	Auxin response factor 2 OS=Oryza sativa subsp. japonica GN=ARF2 PE=2 SV=1
HDZip transcription factor
BMK19993	11	1	18	1	Triticum aestivum homeodomain-leucine zipper transcription factor TaHDZipI-2 mRNA, complete cds
TCP transcription factor
BMK57883	9	2	20	7	Transcription factor TCP5 OS=Arabidopsis thaliana GN=TCP5 PE=2 SV=1
BMK31915	1	1	14	1	Transcription factor PCF6 OS=Oryza sativa subsp. japonica GN=PCF6 PE=2 SV=1
BMK59438	26	5	22	26	TCP-domain protein [Zea mays] gb|ACG44276.1| TCP-domain protein [Zea mays]
GRF
BMK61607	13	1	15	5	Growth-regulating factor 5 OS=Oryza sativa subsp. japonica GN=GRF5 PE=2 SV=1
BMK57364	11	2	13	0	Growth-regulating factor 1 OS=Oryza sativa GN=GRF1 PE=2 SV=1
BMK31805	22	0	11	2	Growth-regulating factor 1 OS=Oryza sativa GN=GRF1 PE=2 SV=1
At-hook transcription factor
BMK51812	21	23	11	2	AT-hook motif nuclear localized protein 1 OS=Oryza sativa subsp. japonica GN=OJ1005_B05.8 PE=2 SV=1
BMK3288	10	35	54	71	Putative AT-Hook DNA-binding protein OS=Oryza sativa GN=OSJNBa0003O19.1 PE=4 SV=1
B3 transcription factor
BMK29872	29	15	10	3	B3 domain-containing protein Os03g0184500 OS=Oryza sativa subsp. japonica GN=Os03g0184500 PE=2 SV=1
BMK35970	0	0	1	7	B3 domain-containing protein Os02g0598200 OS=Oryza sativa subsp. japonica GN=Os02g0598200 PE=2 SV=1
DOF
BMK17657	1	0	9	2	Dof-type zinc finger protein 25 OS=Sorghum bicolor GN=Sb09g021690 PE=4 SV=1
BMK38448	0	6	7	15	Dof zinc finger protein OS=Oryza sativa subsp. japonica GN=Os02g0673700 PE=2 SV=1
BMK10687	3	18	12	35	Dof domain, zinc finger family protein, expressed OS=Oryza sativa subsp. japonica GN=OSJNBa0091P11.8 PE=2 SV=1
BMK65611	13	3	20	51	Dof domain, zinc finger family protein, expressed OS=Oryza sativa subsp. japonica GN=OSJNBa0091P11.8 PE=2 SV=1
BMK56897	14	5	14	27	Dof zinc finger protein DOF1.5 OS=Arabidopsis thaliana GN=DOF1.5 PE=1 SV=1
WD-40 transcription repressor
BMK67904	2	5	2	24	WD-40 repeat family OS=Brachypodium distachyon PE=4 SV=1
BMK53393	27	2	40	13	Putative transducin / WD-40 repeat protein OS=Oryza sativa subsp. japonica GN=P0673E01.26 PE=4 SV=1
BMK41736	4	21	10	4	WD40 repeat-containing protein SMU1 OS=Xenopus tropicalis GN=smu1 PE=2 SV=1
Protein synthesis and modification
E3 ubiquitin ligase
BMK5467	5	21	3	12	RING-finger-containing E3 ubiquitin ligase
BMK28984	0	0	8	7	RING-finger-containing E3 ubiquitin ligase
BMK7359	5	69	5	21	E3 ubiquitin-protein ligase RGLG2 OS=Arabidopsis thaliana GN=RGLG2 PE=1 SV=1
BMK19030	2	32	20	12	E3 ubiquitin-protein ligase RING1-like OS=Arabidopsis thaliana GN=At3g19950 PE=2 SV=1
BMK19232	0	3	2	10	E3 ubiquitin-protein ligase At1g12760 OS=Arabidopsis thaliana GN=At1g12760 PE=2 SV=1
BMK67601	10	4	2	19	Probable E3 ubiquitin-protein ligase ARI8 OS=Arabidopsis thaliana GN=ARI8 PE=2 SV=1
BMK9120	7	22	37	36	Probable E3 ubiquitin-protein ligase ARI8 OS=Arabidopsis thaliana GN=ARI8 PE=2 SV=1
BMK29240	15	1	1	7	E3 ubiquitin-protein ligase MARCH11 OS=Rattus norvegicus GN=March11 PE=1 SV=1
BMK53320	0	3	5	14	Probable E3 ubiquitin-protein ligase HERC2 OS=Drosophila melanogaster GN=HERC2 PE=1 SV=3
BMK63520	27	21	14	5	E3 ubiquitin-protein ligase SPL11 OS=Oryza sativa subsp. japonica GN=SPL11 PE=1 SV=2
BMK7759	2	2	8	18	E3 ubiquitin-protein ligase BRE1-like 1 OS=Oryza sativa subsp. japonica GN=BRE1A PE=2 SV=3
BMK306	11	10	0	2	Probable E3 ubiquitin-protein ligase ARI1 OS=Arabidopsis thaliana GN=ARI1 PE=2 SV=1
BMK5165	1	16	18	52	E3 ubiquitin-protein ligase ATL31 OS=Arabidopsis thaliana GN=ATL31 PE=1 SV=2
BMK11522	47	57	162	257	E3 ubiquitin-protein ligase RING1-like OS=Arabidopsis thaliana GN=At3g19950 PE=2 SV=1
BMK52031	21	3	4	6	E3 ubiquitin-protein ligase HERC2 OS=Homo sapiens GN=HERC2 PE=1 SV=2
BMK42209	5	7	16	0	E3 ubiquitin-protein ligase XB3 OS=Oryza sativa subsp. japonica GN=XB3 PE=1 SV=1
BMK45892	4	1	14	0	E3 ubiquitin-protein ligase CIP8 OS=Arabidopsis thaliana GN=CIP8 PE=1 SV=1
BMK63685	19	6	1	12	E3 ubiquitin-protein ligase SINAT3 OS=Arabidopsis thaliana GN=SINAT3 PE=2 SV=1
BMK20716	3	19	5	10	E3 ubiquitin-protein ligase At1g63170 OS=Arabidopsis thaliana GN=At1g63170 PE=2 SV=2
BMK19764	13	4	0	2	E3 ubiquitin-protein ligase listerin OS=Arabidopsis thaliana GN=At5g58410 PE=3 SV=1
BMK54897	8	0	0	3	E3 ubiquitin-protein ligase KEG OS=Arabidopsis thaliana GN=KEG PE=1 SV=2
BMK41565	12	0	5	2	Probable E3 ubiquitin-protein ligase RNF144A OS=Xenopus tropicalis GN=rnf144a PE=2 SV=1
BMK52218	28	3	26	9	hypothetical protein; K10592 E3 ubiquitin-protein ligase HUWE1 [EC:6.3.2.19]
BMK25004	0	2	11	10	Os02g0128800; K04506 E3 ubiquitin-protein ligase SIAH1 [EC:6.3.2.19]
BMK30580	13	36	35	104	Probable E3 ubiquitin-protein ligase RHA2B OS=Arabidopsis thaliana GN=RHA2B PE=1 SV=2
BMK52422	23	2	8	18	E3 ubiquitin-protein ligase UPL1 OS=Arabidopsis thaliana GN=UPL1 PE=1 SV=3
BMK10976	1	7	16	3	E3 ubiquitin-protein ligase RING1-like OS=Arabidopsis thaliana GN=At3g19950 PE=2 SV=1
BMK8121	10	14	24	2	E3 ubiquitin protein ligase RIE1 OS=Arabidopsis thaliana GN=RIE1 PE=2 SV=1
PSK2
BMK50765	5	16	3	4	TPA_exp: Triticum aestivum putative phytosulfokine peptide precursor (PSK2) mRNA, complete cds
BMK16692	9	34	33	59	Phytosulfokines 2 OS=Oryza sativa subsp. japonica GN=PSK2 PE=1 SV=1
TOR
BMK55662	9	14	0	2	Target of rapamycin OS=Zea mays PE=2 SV=1
UBP
BMK11723	22	9	10	1	Os06g0184300; K11855 ubiquitin carboxyl-terminal hydrolase 36/42 [EC:3.1.2.15]
Hormonal regulation
Bassinosteroid
BMK1396	11	18	2	19	Os08g0276400 [Oryza sativa Japonica Group] dbj|BAC99489.1| putative brassinosteroid insensitive 1
BMK46399	1	7	12	1	BRASSINOSTEROID INSENSITIVE 1-associated receptor kinase 1
BMK10421	3	8	15	1	Os01g0718300; K13415 protein brassinosteroid insensitive 1 [EC:2.7.10.1 2.7.11.1]
BMK10422	1	14	3	3	Os01g0718300; K13415 protein brassinosteroid insensitive 1 [EC:2.7.10.1 2.7.11.1]
BMK48707	1	3	7	14	Brassinosteroid LRR receptor kinase-like OS=Oryza sativa subsp. japonica GN=OSJNBa0082C09.23 PE=4 SV=1
BMK14547	6	11	4	23	Os08g0276400 [Oryza sativa Japonica Group] dbj|BAC99489.1| putative brassinosteroid insensitive 1
Cell-wall loosening agent
Expansin
BMK3839	22	3	4	7	Oryza brachyantha expansin-like A2-like (LOC102706884)
BMK38225	37	56	4	28	Beta-expansin 2 (Fragment) OS=Zea mays GN=expB2 PE=2 SV=1
BMK54573	21	20	4	46	Expansin-A2 OS=Oryza sativa subsp. japonica GN=EXPA2 PE=2 SV=2
BMK16993	39	42	8	33	Expansin-A1 OS=Oryza sativa subsp. japonica GN=EXPA1 PE=2 SV=2
BMK42231	19	6	14	37	Expansin-B16 OS=Oryza sativa subsp. japonica GN=EXPB16 PE=2 SV=1
BMK34350	105	99	7	93	Expansin-B4 OS=Oryza sativa subsp. japonica GN=EXPB4 PE=2 SV=1
BMK16683	17	148	75	43	Expansin-like A2 OS=Oryza sativa subsp. japonica GN=EXLA2 PE=2 SV=1
BMK5448	23	9	4	9	Expansin-B7 OS=Oryza sativa subsp. japonica GN=EXPB7 PE=2 SV=1
BMK2905	55	105	13	68	Expansin-B11 OS=Oryza sativa subsp. japonica GN=EXPB11 PE=2 SV=1
BMK6099	30	120	19	50	Expansin-B4 OS=Oryza sativa subsp. japonica GN=EXPB4 PE=2 SV=1
BMK12426	123	307	57	143	Expansin-B3 OS=Oryza sativa subsp. japonica GN=EXPB3 PE=2 SV=2
BMK56599	27	151	16	17	Expansin-B2 OS=Oryza sativa subsp. japonica GN=EXPB2 PE=2 SV=2
BMK60254	28	18	9	5	Expansin-A10 OS=Oryza sativa subsp. japonica GN=EXPA10 PE=2 SV=2
BMK24504	20	35	2	47	Expansin-B4 OS=Oryza sativa subsp. japonica GN=EXPB4 PE=2 SV=1
BMK12427	49	53	11	60	Expansin-B4 OS=Oryza sativa subsp. japonica GN=EXPB4 PE=2 SV=1
BMK58438	83	54	15	70	Expansin-A1 OS=Oryza sativa subsp. japonica GN=EXPA1 PE=2 SV=2
BMK12762	4	25	2	2	Expansin-like A1 OS=Oryza sativa subsp. japonica GN=EXLA1 PE=2 SV=1
BMK47902	12	24	2	12	Expansin-B4 OS=Oryza sativa subsp. japonica GN=EXPB4 PE=2 SV=1
BMK12428	110	267	53	120	Expansin-B3 OS=Oryza sativa subsp. japonica GN=EXPB3 PE=2 SV=2
BMK15074	63	111	14	63	Expansin-B3 OS=Oryza sativa subsp. japonica GN=EXPB3 PE=2 SV=2
Munro_10, F1 seedlings (6X); Munro_3, triploid (3X); Munro_6, hexaploid (6X); Munro_12, dodecaploid (12X) .
